# Supplementary material for: Experimental characterization of complex atmospheric flows: A wind turbine wake case study
Source: Sci Adv. 2025 Nov 21;11(47):eadw8524. doi: 10.1126/sciadv.adw8524 (PMC12637304; doi:10.1126/sciadv.adw8524)
Supplement: Supplementary file 2 — Supplementary data files [file sciadv.adw8524_supplementary_data_files.zip]

Archive with 16 entries (16 files):
- SupplementaryFiles_Data_Figure_12B.csv
- __MACOSX/._SupplementaryFiles_Data_Figure_12B.csv
- SupplementaryFiles_Data_Figure_3_MetMast_mean.csv
- __MACOSX/._SupplementaryFiles_Data_Figure_3_MetMast_mean.csv
- SupplementaryFiles_Data_Figure_3_MetMast_std.csv
- __MACOSX/._SupplementaryFiles_Data_Figure_3_MetMast_std.csv
- SupplementaryFiles_Data_Figure_3_WindScanner_mean.csv
- __MACOSX/._SupplementaryFiles_Data_Figure_3_WindScanner_mean.csv
- SupplementaryFiles_Data_Figure_3_WindScanner_std.csv
- __MACOSX/._SupplementaryFiles_Data_Figure_3_WindScanner_std.csv
- SupplementaryFiles_Data_Figure_4.csv
- __MACOSX/._SupplementaryFiles_Data_Figure_4.csv
- SupplementaryFiles_Data_Figure_9.csv
- __MACOSX/._SupplementaryFiles_Data_Figure_9.csv
- SupplementaryFiles_Data_Figure_12A.csv
- __MACOSX/._SupplementaryFiles_Data_Figure_12A.csv
