# Supplementary material for: Experimental characterization of complex atmospheric flows: A wind turbine wake case study
Source: Sci Adv. 2025 Nov 21;11(47):eadw8524. doi: 10.1126/sciadv.adw8524 (PMC12637304; doi:10.1126/sciadv.adw8524)
Supplement: Supplementary file 2 — Supplementary data files [file sciadv.adw8524_supplementary_data_files.zip › SupplementaryFiles_Data_Figure_12B.csv]

z/D [-]	U/U_inflow [-]
-0.756	1.052
-0.686	1.026
-0.583	0.953
-0.479	0.836
-0.38	0.722
-0.283	0.651
-0.18	0.615
-0.081	0.592
0.015	0.584
0.116	0.589
0.216	0.618
0.316	0.695
0.415	0.793
0.516	0.883
0.615	0.934
0.717	0.971
0.817	0.986
0.868	0.999
