# Supplementary material for: Experimental characterization of complex atmospheric flows: A wind turbine wake case study
Source: Sci Adv. 2025 Nov 21;11(47):eadw8524. doi: 10.1126/sciadv.adw8524 (PMC12637304; doi:10.1126/sciadv.adw8524)
Supplement: Supplementary file 2 — Supplementary data files [file sciadv.adw8524_supplementary_data_files.zip › SupplementaryFiles_Data_Figure_3_MetMast_mean.csv]

-1 -1 -1
z/D [-]	〈u〉 [ms ]	〈v〉 [ms ]	〈w〉 [ms ]	〈u'u'〉 [m^2s^-2]	TI [-]	〈v'v'〉 [m^2s^-2]	〈w'w'〉 [m^2s^-2]	〈v'v'〉 [m^2s^-2]
0.346	6.696	-0.027	0.223	0.515	0.077	0.666	0.187	-0.061
0.596	6.946	-0.441	0.308	0.495	0.071	0.583	0.211	-0.066
0.846	6.85	-0.128	0.274	0.479	0.07	0.567	0.247	-0.05
1.346	7.201	0.043	0.348	0.434	0.06	0.542	0.271	-0.034
