# Supplementary material for: Experimental characterization of complex atmospheric flows: A wind turbine wake case study
Source: Sci Adv. 2025 Nov 21;11(47):eadw8524. doi: 10.1126/sciadv.adw8524 (PMC12637304; doi:10.1126/sciadv.adw8524)
Supplement: Supplementary file 2 — Supplementary data files [file sciadv.adw8524_supplementary_data_files.zip › SupplementaryFiles_Data_Figure_3_MetMast_std.csv]

-1 -1 -1
z/D [-]	〈u〉 [ms ]	〈v〉 [ms ]	〈w〉 [ms ]	〈u'u'〉 [m^2s^-2]	TI [-]	〈v'v'〉 [m^2s^-2]	〈w'w'〉 [m^2s^-2]	〈v'v'〉 [m^2s^-2]
0.346	0.267	0.505	0.047	0.106	0.017	0.202	0.032	0.021
0.596	0.257	0.508	0.057	0.118	0.018	0.191	0.04	0.03
0.846	0.258	0.511	0.069	0.124	0.019	0.21	0.048	0.04
1.346	0.302	0.549	0.075	0.132	0.019	0.226	0.068	0.043
