# Supplementary material for: Experimental characterization of complex atmospheric flows: A wind turbine wake case study
Source: Sci Adv. 2025 Nov 21;11(47):eadw8524. doi: 10.1126/sciadv.adw8524 (PMC12637304; doi:10.1126/sciadv.adw8524)
Supplement: Supplementary file 2 — Supplementary data files [file sciadv.adw8524_supplementary_data_files.zip › SupplementaryFiles_Data_Figure_3_WindScanner_mean.csv]

-1 -1 -1
z/D [-]	〈u〉 [ms ]	〈v〉 [ms ]	〈w〉 [ms ]	〈u'u'〉 [m^2s^-2]	TI [-]	〈v'v'〉 [m^2s^-2]	〈w'w'〉 [m^2s^-2]	〈v'v'〉 [m^2s^-2]
0.214	5.868	-0.027	0.148	0.663	0.113	0.655	2.009	-0.161
0.313	6.392	-0.095	-0.002	0.553	0.087	0.55	0.517	-0.111
0.409	6.529	-0.145	0.027	0.515	0.079	0.501	0.291	-0.073
0.507	6.639	-0.224	0.048	0.496	0.075	0.452	0.229	-0.057
0.607	6.681	-0.251	0.071	0.543	0.081	0.476	0.233	-0.065
0.706	6.693	-0.216	0.083	0.556	0.083	0.481	0.24	-0.058
0.803	6.743	-0.229	0.086	0.54	0.08	0.451	0.229	-0.063
0.909	6.818	-0.228	0.109	0.529	0.078	0.455	0.232	-0.061
1.006	6.855	-0.251	0.126	0.49	0.071	0.433	0.218	-0.051
1.108	6.866	-0.157	0.143	0.448	0.065	0.428	0.206	-0.045
1.207	6.914	-0.189	0.163	0.407	0.059	0.428	0.211	-0.039
1.306	6.944	-0.099	0.164	0.4	0.058	0.43	0.2	-0.037
1.41	6.974	-0.076	0.176	0.401	0.058	0.396	0.191	-0.039
1.528	7.216	0.136	0.162	0.442	0.061	0.399	0.164	-0.022
1.591	7.12	-0.8	0.327	0.31	0.044	0.31	0.202	0.
