# Supplementary material for: Experimental characterization of complex atmospheric flows: A wind turbine wake case study
Source: Sci Adv. 2025 Nov 21;11(47):eadw8524. doi: 10.1126/sciadv.adw8524 (PMC12637304; doi:10.1126/sciadv.adw8524)
Supplement: Supplementary file 2 — Supplementary data files [file sciadv.adw8524_supplementary_data_files.zip › SupplementaryFiles_Data_Figure_4.csv]

y/D [-]	z/D [-]	〈u〉 [ms^-1]	〈v〉 [ms^-1]	〈w〉 [ms^-1]	〈u'u'〉 [m^2s^-2]	〈u'v'〉 [m^2s^-2]	〈u'w'〉 [m^2s^-2]
-0.991	0.807	6.618	-0.324	0.039	0.602	-0.03	-0.096
-0.991	0.907	6.704	-0.328	0.052	0.575	-0.015	-0.087
-0.991	1.004	6.742	-0.373	0.069	0.54	0.018	-0.076
-0.992	1.108	6.737	-0.214	0.099	0.49	0.026	-0.066
-0.891	1.203	6.803	-0.367	0.107	0.469	0.039	-0.058
-0.887	0.707	6.494	-0.266	0.093	0.779	0.052	-0.1
-0.793	1.307	6.832	-0.422	0.142	0.481	0.043	-0.053
-0.789	0.607	6.438	-0.181	0.159	0.822	0.087	-0.095
-0.694	1.408	6.864	-0.375	0.156	0.438	0.023	-0.045
-0.689	0.611	6.275	-0.108	0.219	1.138	0.156	-0.075
-0.592	1.505	6.865	-0.466	0.171	0.405	0.03	-0.038
-0.593	0.504	6.216	-0.068	0.265	1.102	0.203	0.047
-0.494	1.603	6.874	-0.476	0.196	0.362	0.009	-0.029
-0.391	1.611	6.915	-0.467	0.19	0.357	0.002	-0.029
-0.997	0.507	6.53	-0.341	0.023	0.52	-0.062	-0.059
-0.992	0.609	6.536	-0.357	0.023	0.607	-0.046	-0.087
-0.991	0.409	6.454	-0.193	0.042	0.503	-0.058	-0.063
-0.89	1.106	6.783	-0.34	0.12	0.595	0.055	-0.08
-0.79	1.203	6.793	-0.34	0.142	0.607	0.07	-0.071
-0.692	1.308	6.723	-0.316	0.152	0.562	0.055	-0.067
-0.587	1.305	6.629	-0.274	0.16	0.757	0.059	-0.089
-0.491	0.505	5.944	0.064	0.271	1.35	0.319	0.152
-0.395	1.303	6.219	-0.165	0.166	1.255	0.087	-0.098
-0.387	0.503	5.678	0.067	0.276	1.515	0.428	0.259
-0.192	0.506	5.045	-0.045	0.248	1.562	0.518	0.37
-0.291	1.306	6.04	-0.113	0.139	1.302	0.059	-0.087
-0.091	1.309	5.638	-0.135	0.041	1.448	-0.063	-0.121
-0.087	0.509	4.773	-0.195	0.281	1.405	0.387	0.392
0.008	0.611	4.213	-0.462	0.257	1.153	0.097	0.304
0.107	1.206	4.897	-0.176	-0.001	1.401	-0.388	-0.211
0.107	0.612	4.26	-0.539	0.26	1.179	-0.19	0.314
0.112	0.715	4.085	-0.525	0.184	0.936	-0.251	0.208
0.112	1.104	4.407	-0.102	0.031	1.055	-0.343	-0.158
0.211	0.714	4.297	-0.579	0.162	1.25	-0.486	0.258
0.208	0.808	4.228	-0.462	0.055	1.066	-0.491	0.152
0.211	0.9	4.271	-0.341	0.018	1.06	-0.52	0.081
0.209	1.003	4.349	-0.239	-0.023	1.085	-0.523	-0.
0.207	1.104	4.614	-0.214	-0.025	1.292	-0.533	-0.071
-0.895	0.313	6.421	-0.286	0.074	0.478	-0.065	-0.088
-0.898	0.506	6.502	-0.366	0.07	0.588	-0.004	-0.067
-0.891	0.606	6.499	-0.277	0.084	0.724	0.031	-0.091
-0.795	0.214	6.13	-0.197	0.309	0.557	-0.098	-0.155
-0.799	0.308	6.403	-0.286	0.125	0.489	-0.033	-0.078
-0.694	0.71	6.172	-0.117	0.245	1.381	0.184	-0.121
-0.69	0.809	6.176	-0.063	0.238	1.426	0.171	-0.138
-0.696	0.209	6.073	-0.216	0.373	0.598	-0.06	-0.155
-0.595	0.903	5.904	0.036	0.308	1.777	0.221	-0.135
-0.588	0.208	6.063	-0.148	0.445	0.614	-0.052	-0.065
-0.49	0.209	6.025	-0.105	0.464	0.646	-0.038	-0.012
-0.494	0.903	5.43	0.227	0.37	1.91	0.347	-0.096
-0.389	1.007	5.136	0.285	0.313	1.842	0.366	-0.071
-0.287	1.005	4.687	0.309	0.312	1.563	0.424	-0.041
-0.089	1.005	4.092	0.137	0.257	0.815	0.172	-0.015
-0.09	0.204	5.76	-0.059	0.213	0.721	0.027	0.238
0.103	0.207	5.793	-0.182	0.278	0.681	-0.022	0.198
0.014	0.902	3.986	-0.143	0.214	0.668	-0.06	0.04
0.11	0.308	5.923	-0.238	0.232	0.764	-0.064	0.205
0.113	0.901	4.076	-0.241	0.088	0.771	-0.29	0.033
0.311	0.312	6.077	-0.324	0.361	0.736	-0.103	0.155
0.306	0.408	5.758	-0.478	0.369	1.128	-0.258	0.255
0.312	0.511	5.231	-0.561	0.352	1.611	-0.416	0.334
0.313	0.611	4.875	-0.651	0.306	1.752	-0.558	0.346
0.31	0.711	4.622	-0.606	0.181	1.619	-0.622	0.315
-0.89	0.408	6.503	-0.303	0.088	0.503	-0.019	-0.053
-0.189	0.712	4.305	-0.124	0.293	1.238	0.564	0.172
-0.089	0.81	4.002	-0.18	0.295	0.772	0.206	0.081
0.11	0.808	4.045	-0.384	0.121	0.761	-0.258	0.103
0.308	0.807	4.549	-0.514	0.05	1.454	-0.652	0.243
0.408	0.806	4.964	-0.55	0.084	1.774	-0.697	0.322
0.511	0.707	5.539	-0.563	0.251	1.848	-0.538	0.282
0.608	0.606	6.097	-0.437	0.325	1.419	-0.285	0.099
0.61	0.707	5.986	-0.471	0.251	1.592	-0.393	0.175
0.71	0.206	5.863	-0.081	0.382	0.793	0.155	-0.057
0.712	0.306	6.444	-0.19	0.227	0.629	0.074	-0.051
0.808	0.409	6.593	-0.22	0.17	0.539	0.049	-0.037
0.708	0.51	6.567	-0.283	0.259	0.729	-0.102	-0.033
0.713	0.608	6.448	-0.335	0.277	0.974	-0.167	-0.009
-0.389	0.21	5.931	-0.1	0.572	0.706	0.052	-0.045
-0.394	0.313	6.23	-0.022	0.355	0.664	0.083	0.047
-0.392	0.403	6.013	0.047	0.356	0.99	0.251	0.178
-0.293	0.612	4.872	0.001	0.314	1.784	0.734	0.267
0.607	0.907	5.964	-0.41	0.164	1.657	-0.471	0.14
0.707	0.909	6.376	-0.314	0.184	1.255	-0.322	0.064
0.806	0.908	6.658	-0.26	0.172	0.901	-0.2	0.006
0.903	0.912	6.846	-0.179	0.176	0.611	-0.084	-0.049
0.014	0.511	4.687	-0.359	0.255	1.286	0.141	0.381
0.114	0.41	5.42	-0.349	0.274	1.114	-0.1	0.352
0.204	0.209	5.848	-0.208	0.31	0.703	-0.027	0.2
0.305	0.211	5.898	-0.253	0.424	0.684	-0.02	0.145
0.31	0.901	4.596	-0.435	-0.005	1.45	-0.687	0.179
0.409	0.905	4.997	-0.48	0.031	1.756	-0.701	0.23
0.507	0.906	5.488	-0.481	0.104	1.831	-0.613	0.222
0.313	1.003	4.717	-0.362	-0.023	1.508	-0.688	0.074
0.313	1.103	4.985	-0.307	-0.017	1.615	-0.64	-0.012
0.509	0.51	5.999	-0.524	0.343	1.38	-0.307	0.16
0.508	1.106	5.868	-0.326	0.086	1.651	-0.488	0.054
0.509	1.21	6.202	-0.309	0.138	1.433	-0.382	-0.018
0.709	0.41	6.549	-0.231	0.242	0.616	-0.023	-0.021
0.608	0.508	6.336	-0.374	0.313	1.04	-0.208	0.034
0.614	1.211	6.531	-0.266	0.142	1.162	-0.273	-0.01
0.712	1.213	6.81	-0.257	0.185	0.81	-0.176	-0.006
0.808	1.212	6.929	-0.185	0.188	0.588	-0.088	-0.018
0.907	0.41	6.614	-0.135	0.084	0.537	0.092	-0.06
0.908	1.21	7.01	-0.149	0.195	0.483	-0.036	-0.021
0.012	1.003	4.041	0.019	0.171	0.703	-0.082	-0.051
0.013	1.104	4.292	0.08	0.111	0.914	-0.107	-0.146
0.012	1.309	5.599	-0.168	0.082	1.5	-0.157	-0.128
0.103	1.408	6.254	-0.265	0.136	1.143	-0.173	-0.098
0.202	1.409	6.343	-0.325	0.134	1.08	-0.2	-0.075
0.305	1.508	6.746	-0.323	0.187	0.627	-0.101	-0.041
0.41	0.709	5.054	-0.621	0.212	1.861	-0.631	0.335
0.408	1.508	6.823	-0.297	0.197	0.587	-0.115	-0.039
0.411	1.605	6.973	-0.346	0.227	0.472	-0.087	-0.017
0.508	1.605	7.03	-0.374	0.235	0.458	-0.083	0.002
0.607	1.603	7.025	-0.272	0.237	0.421	-0.063	0.006
0.71	0.706	6.382	-0.361	0.242	1.15	-0.247	0.05
0.709	1.605	7.056	-0.394	0.25	0.376	-0.04	0.
0.811	0.803	6.632	-0.262	0.183	0.904	-0.172	-0.012
0.808	1.603	7.044	-0.449	0.253	0.358	-0.02	-0.001
0.906	1.593	7.053	-0.485	0.255	0.341	-0.008	0.013
-0.491	1.103	5.739	0.084	0.267	1.765	0.154	-0.154
-0.39	1.199	5.794	0.059	0.209	1.743	0.104	-0.13
-0.391	1.402	6.583	-0.303	0.161	0.878	0.045	-0.067
-0.391	1.502	6.777	-0.394	0.184	0.522	0.035	-0.039
-0.289	0.903	4.521	0.205	0.417	1.489	0.528	0.029
-0.289	1.615	6.901	-0.434	0.207	0.364	-0.004	-0.031
-0.19	0.904	4.179	0.12	0.38	1.073	0.435	0.04
-0.189	1.613	6.876	-0.415	0.208	0.414	-0.012	-0.033
-0.088	1.709	6.937	-0.455	0.223	0.368	-0.025	-0.021
0.013	1.711	6.942	-0.441	0.226	0.381	-0.04	-0.027
0.112	1.711	6.943	-0.448	0.233	0.4	-0.054	-0.026
0.509	1.704	6.998	-0.461	0.242	0.357	-0.032	-0.011
0.608	1.698	6.995	-0.506	0.251	0.378	-0.026	-0.004
0.705	1.685	7.014	-0.553	0.245	0.355	-0.009	0.004
0.811	1.681	7.055	-0.845	0.309	0.319	-0.01	0.006
-0.791	0.807	6.436	-0.172	0.18	1.016	0.118	-0.128
-0.89	0.906	6.634	-0.24	0.111	0.692	0.048	-0.086
-0.893	1.008	6.698	-0.287	0.104	0.66	0.045	-0.086
-0.291	1.692	6.872	-0.501	0.216	0.35	-0.009	-0.026
-0.189	1.702	6.95	-0.499	0.214	0.356	-0.016	-0.02
0.212	1.709	6.955	-0.425	0.228	0.412	-0.054	-0.017
0.311	1.606	6.939	-0.346	0.221	0.474	-0.083	-0.027
0.511	1.005	5.65	-0.448	0.082	1.754	-0.577	0.131
0.51	1.513	6.898	-0.239	0.203	0.537	-0.092	-0.02
0.609	1.008	6.119	-0.339	0.129	1.534	-0.387	0.08
0.61	1.105	6.273	-0.326	0.117	1.385	-0.364	0.03
0.61	1.312	6.693	-0.229	0.174	0.826	-0.171	-0.036
0.611	1.411	6.935	-0.268	0.201	0.6	-0.098	-0.02
-0.589	0.61	5.999	0.033	0.288	1.427	0.265	0.007
-0.588	1.404	6.811	-0.349	0.168	0.537	0.039	-0.056
-0.485	0.611	5.642	0.096	0.342	1.788	0.455	0.101
-0.291	1.403	6.469	-0.25	0.163	0.883	0.03	-0.073
-0.19	0.611	4.525	-0.108	0.281	1.463	0.637	0.301
-0.191	1.406	6.345	-0.244	0.163	1.019	-0.009	-0.095
-0.094	1.407	6.285	-0.236	0.152	1.081	-0.086	-0.11
0.01	0.713	4.003	-0.434	0.216	0.823	0.038	0.183
0.004	1.409	6.255	-0.252	0.142	1.123	-0.132	-0.107
0.21	1.306	5.805	-0.25	0.072	1.507	-0.365	-0.151
0.309	1.208	5.455	-0.308	0.035	1.682	-0.553	-0.076
-0.992	0.705	6.553	-0.3	0.04	0.593	-0.046	-0.092
-0.791	0.408	6.476	-0.225	0.165	0.54	0.021	-0.072
-0.691	0.903	6.248	-0.044	0.24	1.347	0.11	-0.159
-0.692	0.307	6.41	-0.161	0.207	0.526	-0.034	-0.073
-0.691	1.007	6.365	-0.128	0.208	1.251	0.074	-0.163
-0.587	0.309	6.384	-0.143	0.295	0.557	-0.006	-0.031
-0.592	1.007	5.995	0.047	0.256	1.598	0.153	-0.176
-0.488	1.006	5.615	0.149	0.322	1.848	0.235	-0.144
-0.388	1.102	5.322	0.193	0.256	1.812	0.244	-0.137
-0.289	0.209	5.877	-0.094	0.492	0.76	0.059	0.096
-0.29	1.102	4.926	0.242	0.27	1.664	0.311	-0.064
-0.091	0.308	5.944	-0.115	0.165	0.761	0.12	0.239
-0.191	1.104	4.561	0.27	0.23	1.303	0.267	-0.097
0.009	0.308	5.885	-0.152	0.189	0.748	0.026	0.259
0.209	0.512	4.939	-0.55	0.34	1.506	-0.356	0.378
0.209	0.611	4.471	-0.591	0.28	1.431	-0.448	0.335
-0.287	0.81	4.535	0.11	0.377	1.541	0.622	0.066
0.512	0.206	5.942	-0.161	0.527	0.747	0.087	0.049
0.511	0.309	6.335	-0.279	0.382	0.695	-0.032	0.044
0.511	0.61	5.709	-0.576	0.31	1.752	-0.43	0.24
0.61	0.306	6.377	-0.185	0.306	0.639	0.026	-0.026
-0.593	0.404	6.358	-0.114	0.335	0.72	0.095	0.022
-0.39	0.712	5.078	0.121	0.352	1.934	0.659	0.115
0.708	0.805	6.332	-0.348	0.204	1.306	-0.3	0.06
0.908	0.708	6.778	-0.194	0.156	0.608	-0.066	-0.038
-0.094	0.41	5.439	-0.121	0.265	1.189	0.29	0.377
0.408	0.408	6.037	-0.455	0.404	1.087	-0.199	0.184
0.413	1.005	5.162	-0.413	0.008	1.767	-0.675	0.126
0.513	0.409	6.245	-0.375	0.417	0.912	-0.142	0.045
0.812	1.109	6.801	-0.193	0.155	0.753	-0.141	-0.002
0.909	0.307	6.378	-0.147	0.095	0.649	0.147	-0.093
0.908	1.106	6.933	-0.165	0.169	0.534	-0.07	-0.019
0.11	1.004	4.169	-0.123	0.076	0.847	-0.323	-0.054
0.311	1.303	5.976	-0.256	0.089	1.424	-0.342	-0.056
0.301	1.407	6.466	-0.303	0.146	1.001	-0.196	-0.089
0.407	1.405	6.634	-0.244	0.168	0.833	-0.16	-0.057
0.705	1.513	7.038	-0.256	0.224	0.419	-0.038	-0.003
0.809	0.708	6.637	-0.25	0.187	0.844	-0.164	-0.002
0.808	1.506	7.099	-0.19	0.239	0.386	-0.063	0.003
0.912	1.505	7.026	-0.315	0.23	0.364	0.002	-0.01
-0.189	1.505	6.653	-0.396	0.195	0.652	0.007	-0.066
-0.089	0.904	3.989	0.006	0.31	0.741	0.196	0.044
-0.088	1.61	6.839	-0.396	0.221	0.457	-0.016	-0.045
0.011	1.611	6.845	-0.39	0.22	0.474	-0.04	-0.035
0.312	1.708	6.972	-0.408	0.232	0.418	-0.059	-0.011
0.411	1.706	7.	-0.411	0.231	0.433	-0.09	-0.
-0.791	1.009	6.566	-0.219	0.152	0.882	0.079	-0.129
-0.79	1.107	6.671	-0.231	0.136	0.763	0.073	-0.095
0.711	1.008	6.502	-0.285	0.167	1.155	-0.274	0.013
0.708	1.41	7.	-0.198	0.2	0.487	-0.066	-0.01
0.812	1.312	6.946	-0.154	0.185	0.495	-0.074	-0.024
0.809	1.413	7.079	-0.24	0.226	0.436	-0.048	-0.007
-0.587	0.81	5.829	0.085	0.311	1.754	0.271	-0.111
-0.491	0.711	5.509	0.137	0.34	1.868	0.464	0.029
-0.493	1.508	6.833	-0.406	0.181	0.425	0.038	-0.035
-0.291	0.712	4.659	0.033	0.312	1.664	0.714	0.173
-0.091	1.506	6.589	-0.349	0.186	0.695	-0.037	-0.073
0.009	1.51	6.611	-0.356	0.179	0.69	-0.055	-0.069
-0.794	0.504	6.452	-0.191	0.166	0.654	0.063	-0.081
-0.69	0.406	6.429	-0.156	0.255	0.595	0.063	-0.037
-0.687	1.108	6.475	-0.169	0.185	1.036	0.072	-0.14
-0.591	1.106	6.172	-0.098	0.234	1.51	0.139	-0.163
-0.289	0.309	6.134	0.015	0.345	0.741	0.12	0.116
-0.193	0.406	5.614	0.02	0.291	1.138	0.357	0.314
-0.194	1.205	5.133	0.171	0.149	1.54	0.129	-0.131
-0.088	1.105	4.336	0.156	0.164	1.004	0.1	-0.126
0.008	0.41	5.344	-0.217	0.234	1.115	0.102	0.377
0.112	0.512	4.76	-0.497	0.319	1.389	-0.166	0.387
0.412	0.307	6.218	-0.336	0.392	0.667	-0.061	0.077
0.413	0.61	5.25	-0.623	0.322	1.85	-0.53	0.333
-0.689	0.503	6.384	-0.118	0.226	0.816	0.139	-0.044
-0.593	0.712	5.876	0.095	0.299	1.609	0.282	-0.079
-0.39	0.809	4.937	0.176	0.374	1.83	0.559	0.007
0.906	0.608	6.766	-0.173	0.148	0.526	-0.013	-0.029
0.91	0.211	5.802	0.021	0.234	0.757	0.151	-0.23
0.914	0.506	6.74	-0.163	0.123	0.508	0.04	-0.054
0.511	0.804	5.464	-0.542	0.173	1.858	-0.611	0.295
0.61	0.805	5.955	-0.486	0.205	1.606	-0.44	0.172
0.611	0.205	5.918	-0.152	0.464	0.749	0.115	-0.057
0.811	0.206	5.834	-0.086	0.195	0.761	0.16	-0.11
0.811	1.008	6.737	-0.208	0.159	0.855	-0.179	0.002
0.911	1.012	6.882	-0.147	0.169	0.612	-0.089	-0.018
0.415	1.306	6.266	-0.272	0.12	1.248	-0.273	-0.054
0.512	1.408	6.815	-0.261	0.194	0.683	-0.134	-0.036
0.908	1.405	7.095	-0.133	0.226	0.386	-0.035	-0.004
0.11	1.609	6.875	-0.38	0.229	0.462	-0.054	-0.035
0.21	1.607	6.907	-0.367	0.218	0.488	-0.069	-0.036
0.91	1.309	7.021	-0.178	0.215	0.443	-0.043	-0.033
-0.691	1.203	6.674	-0.233	0.15	0.752	0.039	-0.099
0.111	1.507	6.602	-0.29	0.175	0.705	-0.092	-0.057
-0.091	1.206	4.942	0.053	0.1	1.397	0.019	-0.175
-0.588	1.202	6.497	-0.183	0.186	1.123	0.078	-0.107
-0.388	0.904	4.926	0.233	0.422	1.78	0.477	-0.028
0.81	0.509	6.67	-0.174	0.159	0.58	-0.027	-0.05
0.407	0.208	5.889	-0.199	0.586	0.719	0.049	0.112
0.712	1.311	6.857	-0.19	0.189	0.601	-0.117	-0.011
-0.496	0.403	6.211	0.009	0.369	0.809	0.156	0.077
-0.988	1.308	6.825	-0.098	0.114	0.422	-0.007	-0.052
-0.892	1.406	6.875	-0.07	0.138	0.398	0.007	-0.038
-0.787	1.502	6.897	-0.106	0.15	0.378	0.015	-0.037
-0.691	1.507	6.842	-0.268	0.166	0.361	0.01	-0.032
-0.594	1.602	6.927	-0.273	0.148	0.348	0.001	-0.022
0.212	1.507	6.68	-0.339	0.195	0.687	-0.112	-0.07
-0.996	1.204	6.785	-0.247	0.113	0.425	0.011	-0.057
-0.492	1.303	6.488	-0.221	0.183	0.933	0.103	-0.081
-0.292	0.506	5.375	0.061	0.26	1.579	0.534	0.324
-0.191	1.306	5.763	-0.074	0.11	1.461	0.022	-0.095
-0.088	0.61	4.32	-0.269	0.261	1.224	0.419	0.301
0.004	1.205	4.833	0.013	0.038	1.307	-0.131	-0.202
-0.996	0.313	6.411	-0.158	-0.015	0.486	-0.066	-0.079
-0.896	0.214	6.138	-0.061	0.255	0.532	-0.087	-0.153
-0.194	0.208	5.828	-0.015	0.359	0.731	0.055	0.169
-0.192	1.004	4.308	0.284	0.31	1.148	0.374	-0.033
0.005	0.208	5.776	-0.079	0.177	0.68	0.005	0.16
0.208	0.41	5.558	-0.437	0.348	1.158	-0.227	0.356
-0.892	0.807	6.587	-0.239	0.096	0.662	0.047	-0.099
-0.79	0.903	6.501	-0.167	0.163	0.94	0.083	-0.128
0.614	0.41	6.435	-0.281	0.34	0.726	-0.064	-0.007
-0.492	0.314	6.36	-0.078	0.346	0.602	0.046	0.021
-0.39	0.611	5.271	0.093	0.318	1.89	0.643	0.204
-0.19	0.811	4.214	-0.013	0.359	1.086	0.477	0.081
0.014	0.809	3.99	-0.306	0.225	0.687	-0.046	0.104
0.909	0.8	6.805	-0.148	0.146	0.621	-0.09	-0.018
0.412	0.509	5.635	-0.539	0.373	1.587	-0.382	0.278
0.406	1.21	5.879	-0.323	0.089	1.577	-0.432	-0.05
-0.491	1.406	6.746	-0.315	0.171	0.626	0.064	-0.057
-0.692	1.593	6.928	-0.095	0.161	0.347	-0.01	-0.03
-0.398	1.689	6.96	-0.295	0.161	0.335	-0.006	-0.014
0.511	1.307	6.494	-0.239	0.161	1.094	-0.24	-0.049
-0.891	1.308	6.801	-0.209	0.151	0.41	0.026	-0.041
-0.79	0.709	6.403	-0.149	0.182	1.006	0.104	-0.135
-0.793	1.407	6.876	-0.244	0.167	0.399	0.029	-0.047
-0.088	0.713	4.119	-0.296	0.268	0.935	0.32	0.176
-0.19	0.31	6.036	0.021	0.278	0.762	0.146	0.188
0.412	1.104	5.432	-0.369	0.039	1.737	-0.624	0.032
0.708	1.109	6.566	-0.17	0.137	1.087	-0.261	0.005
0.808	0.307	6.423	-0.081	0.132	0.605	0.101	-0.079
0.113	1.308	5.651	-0.181	0.058	1.447	-0.256	-0.16
0.611	1.514	7.006	-0.279	0.221	0.455	-0.043	-0.019
-0.291	1.502	6.709	-0.337	0.185	0.562	0.027	-0.055
0.205	1.207	5.126	-0.205	0.016	1.529	-0.465	-0.139
-0.495	1.202	6.203	-0.028	0.205	1.396	0.074	-0.111
-0.295	0.404	5.857	0.044	0.322	1.114	0.315	0.258
-0.489	0.809	5.418	0.202	0.353	1.904	0.428	-0.03
0.807	0.61	6.667	-0.26	0.229	0.713	-0.092	-0.036
-0.293	1.206	5.501	0.13	0.215	1.694	0.179	-0.077
0.21	0.311	5.946	-0.261	0.283	0.756	-0.122	0.216
-0.891	1.505	6.833	0.146	0.144	0.405	0.003	-0.036
-1.	1.41	6.861	0.177	0.108	0.453	0.	-0.061
-0.985	0.221	6.044	0.045	0.136	0.528	-0.073	-0.151
-0.597	1.684	7.047	0.253	0.177	0.416	0.006	-0.019
-0.801	1.598	7.004	0.269	0.168	0.504	-0.	-0.041
-0.495	1.682	6.931	-0.076	0.186	0.34	-0.01	-0.022
-0.991	1.509	7.107	0.351	0.132	0.508	0.003	-0.067
-0.898	1.588	7.034	0.358	0.129	0.464	0.014	-0.072
-0.694	1.676	7.071	0.314	0.123	0.431	0.019	-0.033
-0.958	1.576	7.455	0.423	0.113	0.516	-0.048	0.003
-0.754	1.668	7.62	0.455	0.115	0.512	-0.019	-0.023
0.9	1.673	7.328	-0.97	0.247	0.312	0.012	0.001
