# Supplementary material for: Experimental characterization of complex atmospheric flows: A wind turbine wake case study
Source: Sci Adv. 2025 Nov 21;11(47):eadw8524. doi: 10.1126/sciadv.adw8524 (PMC12637304; doi:10.1126/sciadv.adw8524)
Supplement: Supplementary file 2 — Supplementary data files [file sciadv.adw8524_supplementary_data_files.zip › SupplementaryFiles_Data_Figure_9.csv]

u_mm[ms^-1]	u_ws[ms^-1]	v_mm[ms^-1]	v_ws[ms^-1]	u'u'_mm[m^2s^-2]	u'u'_ws[m^2s^-2]	v'v'_mm[m^2s^-2]	v'v'_ws[m^2s^-2]	v'w'_mm[m^2s^-2]	v'w'_ws[m^2s^-2]
10.179	10.123	0.814	0.834	3.755	2.43	2.957	2.188	0.09	-0.011
10.347	10.474	0.584	0.5	3.301	2.568	3.471	3.116	-0.58	-0.924
10.68	10.882	-1.343	-1.497	3.452	2.107	1.989	1.258	-0.269	-0.445
10.539	10.8	-0.093	-0.065	3.653	2.43	2.059	1.664	-0.148	0.2
10.844	10.944	-0.584	-0.718	3.449	1.9	2.64	2.045	-0.16	-0.054
10.665	11.056	-1.093	-1.27	3.157	1.454	1.772	1.166	-0.268	-0.352
10.042	10.129	-0.506	-0.689	2.75	1.562	1.741	1.13	-0.064	-0.01
9.621	9.85	0.492	0.611	3.375	2.212	2.105	1.193	0.76	0.673
10.443	10.716	-1.414	-1.657	3.124	1.363	1.847	1.32	-0.134	-0.204
10.037	10.095	-0.543	-0.594	3.154	1.609	2.128	1.535	-0.056	-0.239
10.13	10.459	-1.151	-1.244	2.859	1.329	2.072	1.226	-0.01	-0.144
9.135	9.344	-1.506	-1.828	3.065	1.712	1.85	1.205	0.291	0.187
9.909	10.257	-2.172	-2.366	3.916	2.755	1.978	1.206	-0.191	-0.032
10.221	10.464	-2.708	-2.685	3.926	2.983	2.232	1.268	0.012	-0.331
10.016	10.222	-2.06	-2.162	3.258	1.906	1.634	0.73	0.069	0.243
9.449	9.578	-1.643	-1.772	3.287	1.931	1.505	0.889	0.384	0.345
10.091	10.586	-2.017	-2.076	4.095	2.113	1.877	1.12	0.452	0.107
10.093	10.182	-1.677	-1.693	3.555	2.261	1.706	0.802	0.085	-0.052
9.018	9.114	-1.074	-1.242	2.186	1.327	1.346	0.757	-0.06	-0.288
9.656	10.034	-1.592	-1.732	2.778	1.508	1.444	0.814	-0.205	-0.075
8.787	9.073	-1.382	-1.475	2.333	1.232	1.331	1.053	-0.193	-0.26
9.26	9.477	-1.624	-1.74	2.577	1.715	1.222	0.681	0.136	0.129
9.418	9.526	-1.307	-1.365	2.071	1.172	0.95	0.456	-0.053	-0.063
8.874	9.054	-1.927	-2.117	2.467	1.476	1.071	0.705	0.072	0.155
8.954	9.131	-2.371	-2.432	3.133	2.108	1.583	0.942	0.174	0.086
9.063	9.243	-1.895	-1.995	2.629	1.623	1.671	1.31	-0.014	0.079
9.394	9.672	-2.026	-2.119	3.393	2.238	1.892	0.992	-0.008	0.041
10.536	10.716	-0.019	-0.143	3.54	2.631	1.513	0.942	0.015	-0.325
10.516	10.683	-1.614	-1.724	3.617	2.214	1.605	1.023	0.254	0.33
9.604	9.79	-0.951	-1.091	3.664	2.686	1.545	1.019	-0.208	-0.325
8.974	9.166	-0.99	-1.042	2.343	1.662	2.049	1.815	-0.276	-0.577
8.827	9.202	-0.403	-0.431	2.276	1.164	2.109	1.917	0.026	0.098
9.185	9.217	-0.105	-0.303	2.561	1.613	1.938	1.48	0.046	0.066
8.585	8.926	-0.576	-0.549	2.438	1.4	1.793	1.657	-0.028	-0.191
8.782	9.175	-0.396	-0.283	3.005	1.785	2.587	2.564	-0.593	-0.724
9.488	9.757	-0.921	-0.92	2.319	1.216	1.641	1.293	-0.153	-0.3
9.092	9.162	-0.362	-0.429	2.917	2.202	1.884	1.489	-0.27	-0.18
9.553	9.72	-0.785	-1.238	2.908	2.164	3.178	1.64	-0.14	-0.426
8.102	8.182	2.34	2.426	3.108	2.143	1.691	1.017	0.111	0.341
9.131	9.203	1.506	1.552	3.409	2.094	1.662	1.152	-0.318	-0.22
9.288	9.536	0.417	0.595	3.303	1.972	3.837	3.355	-0.148	-0.769
8.854	9.009	1.975	2.038	3.61	3.171	1.843	2.033	0.423	0.775
9.743	9.973	-0.207	-0.985	2.535	0.875	3.576	0.877	0.056	-0.283
9.273	10.075	0.523	0.078	5.272	5.455	2.293	2.341	-0.407	0.51
10.164	10.637	-0.208	-0.193	2.984	1.871	2.214	1.586	-0.1	-0.36
10.947	11.18	-0.271	-0.324	2.865	1.544	2.326	1.831	-0.033	0.077
10.023	10.097	1.419	1.56	3.141	1.929	3.091	3.062	0.27	0.125
9.185	9.296	1.098	1.156	3.235	1.79	1.699	0.764	0.291	0.075
8.818	8.972	1.312	1.415	2.754	2.106	1.155	0.776	-0.094	-0.115
8.399	8.455	1.777	1.893	2.605	1.885	1.853	1.375	-0.271	-0.228
9.567	9.753	0.523	0.459	3.231	2.153	2.603	2.156	-0.659	-0.661
10.159	10.577	-0.401	-0.471	3.18	1.603	1.474	0.804	-0.181	-0.331
9.518	9.581	-0.167	-0.142	2.693	1.744	2.047	1.322	-0.094	-0.328
9.483	9.757	0.977	1.157	2.993	1.503	1.453	1.007	0.185	0.061
9.916	10.287	-1.408	-1.436	3.693	2.068	2.545	2.121	-0.646	-0.622
8.867	9.031	0.302	0.33	3.564	2.523	1.622	1.416	-0.319	-0.66
9.45	9.498	1.309	1.272	3.182	1.925	1.636	1.101	0.09	0.035
7.259	7.265	2.244	2.243	3.607	2.575	2.301	1.93	-1.315	-1.341
8.981	9.019	1.554	1.678	3.421	2.721	1.407	1.031	0.063	0.163
8.703	8.627	0.92	1.071	2.536	1.448	1.345	0.84	0.076	0.053
8.49	8.5	1.431	1.502	2.156	1.183	1.549	1.078	-0.045	-0.047
8.144	7.966	2.301	2.314	1.876	1.086	1.046	0.566	0.194	0.156
6.689	6.58	2.593	2.638	1.909	1.093	0.768	0.321	0.019	0.051
6.102	6.042	3.173	3.168	1.299	0.895	0.816	0.502	0.167	0.161
6.207	5.925	2.695	2.748	2.17	1.545	0.669	0.433	-0.016	0.015
4.938	4.94	2.849	2.947	1.002	0.743	0.581	0.279	0.228	0.235
4.838	4.755	3.148	3.21	1.095	0.712	0.51	0.191	0.2	0.217
4.708	4.649	3.029	3.044	1.15	0.558	0.557	0.235	0.221	0.153
5.503	5.496	3.17	3.172	2.03	1.298	0.776	0.475	0.23	0.208
5.65	5.435	3.692	3.632	2.069	1.169	1.024	0.579	0.017	0.054
6.929	6.749	2.923	2.936	1.94	1.163	1.144	0.744	0.121	0.16
6.77	6.695	2.681	2.767	2.259	1.145	1.568	1.249	0.311	0.342
3.915	3.992	4.008	4.03	1.651	1.14	1.478	0.967	0.212	0.404
4.362	4.227	4.506	4.512	1.469	0.838	1.942	1.548	0.475	0.588
4.248	4.327	4.431	4.43	1.383	0.66	1.653	1.101	0.264	0.233
4.7	4.71	3.662	3.521	2.738	2.072	1.711	1.393	-0.444	-0.439
6.558	6.967	2.487	2.189	2.042	1.557	1.982	1.788	0.059	0.264
5.663	5.678	2.729	2.782	1.896	1.43	1.369	1.018	0.473	0.71
7.941	8.599	3.167	2.912	3.104	2.155	2.286	1.885	0.053	-0.134
8.701	8.838	4.018	4.024	3.356	1.851	2.148	0.963	0.229	-0.028
7.963	7.711	4.237	3.997	2.85	1.15	1.83	1.334	0.482	0.228
8.652	8.554	3.56	3.506	2.386	1.529	1.633	1.103	0.147	0.214
9.273	9.301	3.262	3.353	2.768	1.576	1.547	0.675	0.066	0.074
8.467	8.38	2.865	2.952	2.672	1.525	1.232	0.746	0.173	0.053
7.61	7.449	2.716	2.789	1.794	0.871	1.125	0.552	0.068	0.063
7.918	7.667	2.797	2.792	1.773	1.156	1.132	0.643	0.221	0.581
7.934	7.89	3.39	3.519	2.169	1.368	1.188	0.985	0.312	0.552
7.638	7.537	3.346	3.344	1.835	0.991	1.059	0.592	0.138	0.136
7.191	7.251	2.473	2.498	1.756	0.983	1.189	0.761	0.362	0.298
7.625	6.787	1.417	1.869	3.071	1.571	1.25	0.454	-0.357	0.156
7.857	7.821	1.119	1.155	1.974	0.949	1.047	0.655	0.109	0.022
7.911	7.984	-0.298	-0.483	1.985	1.103	1.276	1.038	0.252	0.165
8.088	8.257	-1.382	-1.551	1.619	0.838	0.65	0.23	-0.05	-0.094
8.063	8.232	-1.416	-1.513	1.581	0.786	0.667	0.28	-0.066	-0.09
7.675	7.976	-1.264	-1.205	1.801	1.079	0.876	0.415	-0.177	-0.179
8.013	8.286	-0.975	-1.115	1.785	1.045	0.881	0.469	-0.03	0.072
6.942	7.176	-0.169	-0.261	1.655	0.819	0.769	0.49	-0.075	-0.062
6.563	6.734	-0.241	-0.33	1.232	0.638	0.717	0.474	-0.036	-0.02
5.982	6.182	-1.118	-1.26	1.384	0.72	0.575	0.328	-0.003	0.023
5.146	5.253	-1.768	-1.863	1.628	1.192	0.742	0.455	0.15	0.225
5.457	5.602	-1.088	-1.11	1.171	0.545	1.217	0.911	-0.03	-0.123
5.391	5.554	-0.792	-0.884	1.177	0.59	0.612	0.344	-0.047	-0.12
4.761	4.781	-1.06	-1.08	0.919	0.507	0.694	0.354	0.054	-0.009
4.189	4.308	-0.85	-0.964	0.803	0.465	0.501	0.286	-0.044	-0.041
4.463	4.55	-0.743	-0.792	0.846	0.56	0.498	0.272	0.02	0.021
4.188	4.326	-0.92	-1.015	0.692	0.497	0.688	0.457	0.094	0.096
4.57	4.616	-0.763	-0.756	0.933	0.607	0.474	0.269	-0.044	-0.089
5.072	5.03	-0.141	-0.2	1.39	0.841	1.085	0.888	0.452	0.387
5.816	5.891	-0.656	-0.647	1.104	0.591	0.643	0.52	-0.01	0.004
5.938	6.222	-0.326	-0.279	1.279	0.688	0.756	0.431	-0.239	-0.295
5.489	5.419	-0.577	-0.581	1.095	0.713	0.473	0.276	-0.142	-0.045
5.134	5.164	0.113	0.158	1.535	0.956	0.648	0.383	0.036	0.038
5.341	5.401	0.192	0.358	1.254	0.819	0.903	0.753	0.115	0.193
6.087	6.188	-0.321	-0.399	1.369	0.977	0.942	0.613	-0.27	-0.342
5.538	5.541	0.094	0.203	1.072	0.592	0.66	0.564	0.035	0.041
5.709	5.81	0.895	0.971	1.208	0.721	0.911	0.676	0.164	0.223
5.323	5.353	1.051	1.17	0.828	0.552	1.375	1.112	-0.142	-0.244
5.587	5.602	1.964	2.151	1.032	0.607	0.707	0.495	0.181	0.13
5.95	5.891	1.938	2.079	0.942	0.404	0.495	0.232	0.019	-0.01
4.783	4.697	2.051	2.1	0.74	0.395	0.359	0.154	-0.042	0.038
5.154	5.261	1.946	1.989	0.761	0.487	0.51	0.323	-0.005	0.018
5.162	5.139	2.208	2.215	0.873	0.476	0.542	0.247	0.045	0.043
4.226	4.112	2.396	2.34	0.908	0.394	0.439	0.244	0.053	0.027
4.203	4.007	2.754	2.662	0.866	0.366	0.432	0.195	0.137	0.155
3.75	3.76	2.593	2.547	0.654	0.326	0.324	0.128	0.078	0.098
3.736	3.809	2.863	2.863	0.762	0.409	0.448	0.24	0.149	0.122
4.105	4.016	2.433	2.36	0.743	0.394	0.331	0.178	-0.	-0.026
5.485	5.415	2.376	2.469	1.464	0.922	0.584	0.284	0.023	0.013
4.737	4.675	2.459	2.422	0.985	0.729	0.521	0.37	0.043	0.014
3.619	3.436	1.827	1.818	0.796	0.498	0.343	0.2	0.046	0.064
2.569	2.574	1.591	1.55	0.348	0.229	0.188	0.109	0.057	0.065
1.003	1.113	1.773	1.821	0.352	0.301	0.188	0.203	-0.147	-0.153
1.476	1.567	2.186	2.165	1.281	0.909	0.361	0.355	-0.37	-0.389
2.333	2.36	1.667	1.719	0.6	0.472	0.618	0.435	-0.21	-0.24
1.172	1.262	2.126	2.056	0.259	0.156	0.128	0.06	0.023	0.026
1.045	1.062	2.02	1.963	0.184	0.07	0.121	0.064	0.045	0.034
0.839	0.964	2.246	2.226	0.162	0.057	0.175	0.139	0.048	0.04
1.379	1.498	2.687	2.648	0.254	0.145	0.242	0.161	0.066	0.074
2.427	2.309	2.444	2.351	1.705	0.829	0.447	0.263	-0.145	-0.145
1.259	1.272	1.087	1.043	0.241	0.221	0.134	0.073	0.006	-0.003
0.	0.109	1.75	1.781	0.204	0.159	0.108	0.074	0.035	0.051
-0.124	-0.011	2.836	2.965	0.428	0.281	0.984	0.792	0.208	0.127
0.189	0.14	3.224	3.206	0.531	0.437	0.565	0.364	0.097	0.105
-0.971	-0.85	3.087	3.008	0.322	0.192	0.492	0.4	-0.007	0.001
-1.166	-1.269	3.768	3.618	0.801	0.329	0.578	0.609	-0.123	-0.015
-0.733	-0.568	3.943	3.665	0.778	0.501	1.019	0.632	0.052	0.206
-0.246	-0.126	4.436	4.538	0.894	0.528	0.942	0.698	0.028	0.019
0.062	0.116	4.592	4.694	0.821	0.515	1.144	1.158	0.19	0.26
0.575	0.847	5.855	5.976	1.087	0.554	1.822	1.528	0.125	0.213
0.812	0.846	5.744	5.783	1.042	0.653	1.569	1.22	0.07	0.118
1.006	0.834	5.388	4.796	2.8	0.346	7.047	1.096	3.276	-0.03
8.584	8.925	1.271	1.312	3.672	2.798	1.351	0.907	-0.043	-0.316
10.407	10.356	1.568	1.681	3.55	2.535	2.384	1.814	-0.106	-0.379
10.18	10.056	2.421	2.556	2.575	1.238	2.342	1.758	0.392	0.436
9.883	9.814	3.022	3.207	4.963	3.573	2.195	1.084	0.044	0.316
9.598	9.378	2.944	2.916	3.816	2.796	2.156	1.261	0.158	0.216
9.304	9.016	3.178	3.25	2.906	2.036	1.961	1.318	0.1	0.031
9.175	9.097	4.19	4.384	4.474	2.795	2.249	1.629	0.664	0.831
7.457	7.16	4.423	4.35	3.48	2.527	1.86	1.072	-0.005	0.232
6.317	6.119	4.715	4.622	3.024	2.538	1.622	1.016	0.083	0.156
7.148	7.098	4.254	4.176	3.283	2.217	1.895	1.102	0.377	0.428
8.547	8.423	3.813	3.874	2.616	1.788	1.515	0.928	0.27	0.247
8.133	8.075	3.448	3.572	2.786	1.607	1.601	1.023	0.104	0.251
8.57	8.34	3.883	3.787	2.383	1.396	1.696	0.989	0.309	0.315
8.174	8.001	3.219	3.298	2.006	1.214	1.464	0.798	-0.039	0.205
7.575	7.343	3.329	3.279	1.855	0.93	1.092	0.746	0.079	0.195
8.009	8.037	2.945	3.058	2.656	1.63	1.202	0.836	-0.007	0.003
7.743	7.506	3.43	3.497	2.217	1.372	1.187	0.599	0.193	0.109
7.856	7.763	3.302	3.298	2.416	1.418	1.367	0.693	0.313	0.293
8.312	8.24	3.688	3.772	2.228	1.292	1.533	0.99	0.199	0.317
8.184	8.181	3.219	3.262	2.039	1.138	1.424	0.786	0.318	0.345
8.18	8.1	2.332	2.454	1.713	0.891	0.988	0.496	0.031	0.093
9.513	9.55	1.001	1.099	2.936	1.535	1.487	0.877	0.465	0.407
8.409	8.462	0.893	0.93	2.241	1.118	1.015	0.639	0.179	0.017
7.713	7.724	0.54	0.699	1.664	1.035	1.544	0.972	-0.073	-0.09
8.553	8.77	-0.754	-0.924	2.351	1.285	1.073	0.582	-0.345	-0.3
8.649	8.84	-1.075	-1.146	2.206	1.112	0.867	0.346	-0.317	-0.229
8.799	8.978	-1.599	-1.731	2.329	1.515	0.926	0.384	0.026	-0.019
8.201	8.334	-1.587	-1.643	1.975	1.286	0.952	0.577	-0.096	-0.049
9.151	9.301	-1.374	-1.496	1.809	0.893	0.937	0.437	0.01	-0.102
8.05	8.251	-0.873	-0.977	1.783	0.929	0.796	0.419	-0.247	-0.154
7.599	7.956	-1.546	-1.714	1.881	0.93	0.929	0.426	0.105	0.07
7.773	7.984	-1.158	-1.284	1.479	0.773	0.792	0.382	-0.12	-0.033
7.565	7.901	-1.786	-1.904	2.294	1.13	0.891	0.523	0.215	0.249
7.89	8.116	-0.942	-0.904	1.817	0.897	1.406	1.091	-0.006	0.135
8.418	8.674	-0.137	-0.157	1.682	0.803	1.218	0.96	-0.103	-0.16
8.822	9.008	-0.288	-0.344	2.072	1.339	1.492	1.307	-0.102	-0.299
8.593	8.921	-0.288	-0.263	2.22	0.982	1.093	0.759	-0.155	-0.12
8.363	8.446	-0.053	-0.11	1.82	0.811	1.47	1.057	0.036	-0.012
7.693	7.89	-0.84	-0.971	2.029	1.219	0.876	0.547	-0.11	-0.057
7.756	7.86	-0.626	-0.63	1.61	0.92	1.026	0.745	-0.343	-0.307
7.734	7.967	0.346	0.36	1.742	0.805	0.999	0.669	0.115	0.11
7.819	7.945	0.713	0.798	2.001	1.089	0.985	0.579	0.207	0.197
7.774	7.943	0.439	0.532	1.857	0.866	1.212	0.854	0.063	0.059
7.619	7.825	0.236	0.187	1.783	0.801	1.17	0.799	0.107	0.027
7.656	7.774	0.407	0.4	1.56	0.887	1.051	0.789	0.16	-0.07
7.788	7.962	0.667	0.782	1.808	0.711	1.345	1.083	0.259	0.131
8.059	8.163	1.306	1.393	2.341	1.477	1.186	0.633	0.076	0.004
8.261	8.343	1.354	1.329	1.757	0.731	1.058	0.528	0.037	0.062
8.088	8.093	1.015	0.968	2.05	1.354	1.104	0.739	0.4	0.443
7.652	7.662	1.391	1.455	2.225	1.309	1.412	0.923	0.532	0.483
8.146	8.043	1.009	0.915	1.712	1.128	1.081	0.632	0.073	0.213
8.071	8.199	0.656	0.789	2.267	1.227	1.555	1.164	0.393	0.398
7.729	7.567	1.676	1.701	1.608	0.941	0.765	0.375	0.17	0.155
7.675	7.602	1.49	1.476	2.04	1.216	1.069	0.695	0.054	0.033
7.298	7.321	1.827	1.802	1.62	0.791	0.958	0.572	0.102	0.176
7.174	7.237	1.103	1.151	1.693	0.775	0.813	0.377	-0.056	-0.031
7.735	7.997	0.408	0.447	2.004	1.146	0.964	0.682	0.138	0.105
7.555	7.576	0.433	0.474	1.716	0.828	1.074	0.716	0.171	0.12
7.319	7.428	-0.18	-0.232	1.696	0.732	0.913	0.586	-0.004	-0.077
7.94	8.096	0.495	0.483	2.094	1.291	0.886	0.516	0.188	0.14
7.049	7.143	0.262	0.311	1.593	0.911	0.838	0.571	-0.02	-0.189
6.763	6.834	1.249	1.312	1.661	0.932	0.667	0.287	0.083	0.084
7.602	7.556	1.44	1.513	1.731	1.03	0.841	0.352	0.112	-0.006
7.479	7.565	-0.282	-0.347	1.761	0.925	1.599	1.288	0.288	0.132
7.57	7.658	0.542	0.571	1.666	0.881	1.05	0.732	0.089	0.074
7.058	7.136	1.602	1.713	1.378	0.619	0.745	0.404	0.007	0.054
6.23	6.22	1.819	1.834	1.122	0.644	0.614	0.269	0.063	0.121
6.046	6.041	1.702	1.732	1.258	0.763	0.695	0.433	0.068	-0.039
6.369	6.317	1.855	1.858	1.176	0.674	0.591	0.353	0.077	0.088
5.674	5.6	1.72	1.775	1.105	0.641	0.476	0.276	0.046	0.026
5.599	5.576	1.456	1.434	1.219	0.79	0.554	0.308	-0.075	-0.108
5.95	6.001	0.866	0.922	1.175	0.615	0.653	0.418	0.077	0.02
5.32	5.342	1.177	1.232	1.189	0.87	0.687	0.442	0.034	-0.005
4.791	4.802	1.777	1.766	0.516	0.246	0.375	0.178	0.08	0.102
5.029	5.045	0.984	0.999	1.046	0.581	0.657	0.425	-0.005	0.048
5.202	5.261	0.94	1.03	0.947	0.506	0.634	0.342	-0.066	-0.049
5.948	5.947	1.039	1.106	1.141	0.555	0.565	0.292	0.039	0.018
5.341	5.298	1.228	1.324	0.812	0.439	0.587	0.276	0.042	0.072
4.712	4.754	1.751	1.776	0.591	0.298	0.443	0.225	0.018	0.071
4.529	4.522	1.799	1.798	0.674	0.4	0.327	0.156	0.038	0.04
3.885	3.933	1.369	1.337	0.408	0.222	0.35	0.167	0.03	0.049
4.094	4.161	1.641	1.635	0.51	0.269	0.356	0.19	0.092	0.084
4.409	4.388	1.468	1.39	0.563	0.299	0.339	0.168	0.027	0.045
3.957	3.964	-0.303	-0.412	1.86	1.721	2.538	2.234	1.012	0.983
3.781	3.884	0.139	0.147	2.786	2.431	1.87	1.727	1.423	1.299
5.272	5.257	0.675	0.749	0.872	0.47	0.658	0.347	-0.186	-0.116
4.979	4.845	1.635	1.629	1.356	0.874	0.692	0.387	-0.036	-0.012
5.71	5.886	1.067	1.086	1.653	1.034	0.624	0.378	-0.007	0.05
6.319	6.289	0.838	0.851	1.398	1.088	0.77	0.447	0.325	0.353
6.12	6.193	0.827	0.811	1.331	0.805	0.612	0.275	0.006	-0.055
6.523	6.6	0.924	0.987	1.307	0.823	0.963	0.681	0.109	0.104
6.119	6.331	0.056	-0.088	1.247	0.934	1.035	0.81	0.103	0.022
5.91	6.085	-0.322	-0.361	1.155	0.608	0.763	0.642	0.022	0.016
5.653	5.715	-0.788	-0.748	1.097	0.753	0.564	0.392	-0.066	-0.155
6.708	7.159	-1.184	-1.076	1.308	0.732	0.516	0.281	-0.063	0.064
6.706	7.055	-1.49	-1.509	1.303	0.54	0.477	0.141	0.	-0.018
6.258	6.608	-0.985	-1.113	1.05	0.489	0.562	0.353	-0.105	-0.157
6.668	6.883	-1.487	-1.404	1.154	0.621	0.485	0.183	-0.059	-0.072
6.7	7.093	-1.235	-1.249	1.033	0.48	0.487	0.218	-0.102	-0.032
6.485	6.783	-1.594	-1.694	0.945	0.409	0.639	0.3	-0.065	0.053
6.716	6.769	-0.676	-0.293	0.981	0.462	0.952	0.221	-0.152	-0.084
6.076	6.119	0.725	0.677	1.041	0.69	0.517	0.327	0.013	-0.027
5.475	5.558	1.06	1.174	1.072	0.654	0.435	0.232	0.023	-0.003
4.519	4.6	1.551	1.522	0.578	0.285	0.321	0.152	-0.003	0.019
4.259	4.22	1.838	1.784	0.583	0.378	0.368	0.212	0.	0.018
4.197	4.274	1.453	1.426	0.642	0.353	0.341	0.137	0.062	0.06
4.862	4.939	1.038	1.035	0.742	0.396	0.384	0.178	0.03	0.015
5.327	5.352	0.688	0.694	1.053	0.663	0.421	0.223	0.035	-0.017
5.105	5.169	1.131	1.19	0.724	0.371	0.409	0.175	0.063	-0.005
6.586	6.887	-0.657	-0.776	2.359	1.92	0.752	0.372	-0.442	-0.466
6.982	7.095	-0.911	-0.973	1.354	0.817	0.738	0.418	-0.223	-0.221
6.342	6.433	-0.696	-0.768	1.158	0.614	0.605	0.274	-0.161	-0.155
5.151	5.254	-0.877	-0.91	0.802	0.427	0.39	0.191	-0.059	-0.083
4.89	5.014	-1.221	-1.257	1.243	0.829	0.53	0.267	0.038	0.067
5.204	5.34	-0.858	-0.915	1.074	0.709	0.369	0.144	-0.034	-0.01
5.075	5.101	-0.538	-0.536	0.834	0.535	0.546	0.323	-0.187	-0.113
5.356	5.593	-1.605	-1.725	1.187	0.76	0.552	0.331	-0.049	-0.046
4.949	4.917	-0.047	0.065	1.089	0.549	0.695	0.541	-0.204	-0.146
5.279	5.541	0.246	0.17	1.056	0.403	0.624	0.404	0.093	0.093
5.766	5.927	-0.846	-0.837	1.371	0.911	0.698	0.498	0.083	0.13
6.058	6.212	-0.827	-0.869	1.195	0.644	0.661	0.418	-0.077	-0.059
5.908	6.009	-0.333	-0.383	0.928	0.444	0.594	0.316	-0.023	-0.02
5.958	6.087	-0.141	-0.206	1.148	0.774	0.677	0.579	-0.058	-0.046
5.665	5.739	-0.312	-0.265	1.173	0.819	1.284	1.202	0.017	0.088
5.549	5.725	-0.65	-0.811	1.362	0.697	1.031	0.646	-0.023	0.087
5.641	5.688	-0.281	-0.277	1.304	0.858	0.707	0.532	0.031	-0.032
5.469	5.499	0.619	0.719	1.24	0.794	0.663	0.348	0.19	0.239
5.642	5.791	0.349	0.364	1.08	0.551	0.583	0.37	0.112	0.067
5.804	5.969	0.02	-0.013	1.117	0.596	0.874	0.671	0.04	-0.044
5.78	5.84	-0.122	-0.111	1.049	0.438	0.661	0.395	0.129	0.103
5.572	5.582	0.566	0.611	1.218	0.741	0.844	0.51	0.133	0.098
5.601	5.619	0.181	0.224	0.916	0.427	0.66	0.469	0.091	0.103
6.139	6.098	0.966	0.947	1.47	1.004	0.716	0.442	0.212	0.241
5.559	5.609	-0.233	-0.121	1.126	0.609	0.893	0.391	0.141	0.167
5.454	5.576	-1.146	-1.243	1.03	0.617	0.72	0.556	-0.099	-0.13
5.362	5.497	-1.635	-1.694	1.022	0.48	0.674	0.391	-0.143	-0.14
5.499	5.587	-1.548	-1.577	1.126	0.75	0.589	0.289	-0.046	0.037
4.994	5.049	-1.144	-1.12	0.871	0.514	0.755	0.528	0.026	-0.005
3.968	4.102	-1.667	-1.741	0.838	0.529	0.926	0.615	0.03	-0.025
4.558	4.659	-1.38	-1.354	0.827	0.514	0.671	0.365	0.007	-0.036
4.108	4.117	-2.127	-2.04	0.953	0.481	0.973	0.485	0.022	0.02
4.233	4.367	-2.359	-2.511	1.095	0.729	1.134	0.701	-0.181	-0.233
3.263	3.171	-2.713	-2.75	1.013	0.624	0.901	0.513	-0.104	-0.114
3.364	3.457	-2.391	-2.414	0.966	0.797	0.791	0.548	-0.123	-0.214
4.146	4.286	-2.105	-2.129	1.282	0.928	0.817	0.488	0.066	-0.042
3.945	3.918	-2.391	-2.31	1.074	0.716	0.942	0.645	-0.315	-0.484
2.98	3.118	-1.782	-1.777	0.552	0.394	0.489	0.23	-0.12	-0.071
2.877	3.052	-1.364	-1.438	0.496	0.339	0.273	0.183	-0.065	-0.097
3.177	3.37	-1.488	-1.548	0.598	0.389	0.359	0.276	-0.046	-0.081
3.219	3.282	-1.29	-1.358	0.509	0.397	0.243	0.119	-0.057	-0.051
2.793	2.977	-1.191	-1.25	0.399	0.285	0.217	0.114	-0.076	-0.082
2.853	3.048	-1.048	-1.118	0.653	0.451	0.298	0.155	-0.011	0.002
2.52	2.654	-1.588	-1.659	0.611	0.416	0.528	0.357	-0.158	-0.155
3.137	3.358	-2.467	-2.575	0.956	0.688	0.898	0.658	-0.199	-0.261
3.126	3.213	-1.636	-1.583	0.672	0.353	0.496	0.261	-0.137	-0.136
3.646	3.803	-1.162	-1.182	0.675	0.472	0.275	0.134	-0.088	-0.065
3.41	3.484	-1.301	-1.365	0.924	0.736	0.278	0.129	-0.011	-0.073
2.635	2.842	-1.332	-1.422	0.561	0.293	0.293	0.174	-0.042	-0.075
2.879	3.043	-1.268	-1.286	0.4	0.203	0.306	0.145	-0.023	-0.018
2.527	2.703	-1.526	-1.532	0.441	0.205	0.324	0.146	-0.033	-0.052
3.395	3.603	-1.412	-1.438	0.634	0.42	0.417	0.218	0.029	0.017
4.782	4.968	-0.123	-0.143	0.911	0.451	0.407	0.261	-0.003	-0.005
5.557	5.676	-0.742	-0.841	0.815	0.418	0.456	0.244	-0.055	-0.063
5.499	5.598	-0.838	-0.872	0.921	0.414	0.379	0.155	-0.029	-0.032
5.416	5.519	-0.845	-0.884	0.926	0.45	0.385	0.199	-0.07	-0.084
5.702	5.846	-1.351	-1.445	0.865	0.365	0.518	0.228	-0.077	-0.052
4.699	4.89	-1.455	-1.582	1.111	0.744	0.523	0.244	0.082	0.106
4.456	4.617	-0.908	-0.911	0.707	0.421	0.773	0.616	0.064	-0.008
4.57	4.739	-0.224	-0.194	0.784	0.36	0.393	0.238	-0.069	-0.093
5.107	5.237	0.12	0.134	0.866	0.538	0.434	0.267	0.017	0.064
4.904	4.916	-0.054	0.019	0.78	0.445	0.644	0.499	0.036	0.079
4.538	4.575	0.067	0.011	0.731	0.438	0.433	0.242	0.065	0.049
4.695	4.809	-0.278	-0.308	0.801	0.314	0.5	0.237	0.006	-0.059
4.792	4.9	-0.683	-0.679	0.826	0.452	0.426	0.195	-0.067	-0.067
4.908	5.029	-1.02	-1.068	0.747	0.408	0.383	0.206	-0.069	-0.037
4.933	5.047	-1.184	-1.187	0.723	0.364	0.463	0.253	-0.061	-0.106
5.59	5.753	-1.2	-1.249	0.974	0.555	0.567	0.276	-0.184	-0.196
6.033	6.215	-1.094	-1.132	0.881	0.466	0.443	0.226	-0.146	-0.159
5.895	6.015	-1.065	-1.066	0.832	0.443	0.497	0.282	-0.081	-0.084
6.159	6.281	-1.397	-1.569	1.021	0.686	0.486	0.306	-0.	0.017
6.6	6.717	-1.205	-1.179	0.96	0.475	0.416	0.211	-0.054	-0.126
5.953	6.042	-1.166	-1.216	1.281	0.681	0.657	0.411	-0.08	-0.023
5.846	5.852	-1.483	-1.465	1.124	0.912	0.655	0.468	0.042	-0.019
5.011	5.182	-1.777	-1.729	1.31	0.813	0.884	0.623	0.194	0.199
1.808	1.747	-1.453	-1.502	0.438	0.2	0.253	0.114	-0.024	-0.046
1.943	2.112	-1.365	-1.374	0.348	0.224	0.23	0.124	-0.02	-0.03
1.606	1.798	-1.252	-1.272	0.346	0.211	0.242	0.125	-0.088	-0.05
1.831	2.029	-0.249	-0.195	0.516	0.467	1.071	1.078	-0.406	-0.414
0.522	0.753	-0.384	-0.523	0.302	0.265	0.361	0.259	-0.075	-0.127
1.362	1.524	-1.134	-1.189	0.244	0.199	0.182	0.073	-0.05	-0.046
1.64	1.848	-0.918	-1.043	0.266	0.162	0.34	0.071	-0.003	0.017
1.774	1.94	-0.24	-0.277	0.736	0.629	0.642	0.539	-0.487	-0.453
0.574	0.789	0.669	0.687	0.125	0.084	0.153	0.125	0.014	0.018
0.903	1.088	0.749	0.655	0.137	0.111	0.115	0.072	0.024	0.022
1.376	1.576	-0.259	-0.349	0.179	0.09	0.231	0.153	-0.072	-0.048
1.134	1.291	-1.03	-1.092	0.192	0.119	0.182	0.123	-0.004	-0.02
1.448	1.632	-0.915	-0.967	0.232	0.13	0.216	0.135	0.022	0.012
1.573	1.697	-1.103	-1.127	0.376	0.235	0.319	0.253	-0.011	-0.046
1.461	1.514	-0.975	-1.037	0.467	0.213	0.509	0.216	-0.109	0.032
1.436	1.533	0.063	0.157	0.267	0.142	0.402	0.168	0.035	0.007
1.105	1.191	0.253	0.263	0.285	0.153	0.445	0.335	-0.039	-0.005
1.408	1.44	0.085	0.116	0.152	0.049	0.234	0.095	0.032	0.013
1.467	1.541	-0.205	-0.171	0.187	0.067	0.322	0.199	0.021	0.015
1.731	1.774	-0.499	-0.477	0.259	0.161	0.439	0.316	-0.024	-0.06
1.918	1.962	-0.545	-0.439	0.29	0.109	0.368	0.301	0.01	-0.026
1.759	1.78	-0.693	-0.762	0.45	0.317	0.666	0.557	0.022	-0.01
2.001	2.024	-0.874	-0.755	0.507	0.339	0.535	0.317	0.01	-0.012
2.151	2.298	-1.667	-1.64	0.806	0.343	0.545	0.358	0.013	-0.12
1.367	1.397	-1.15	-0.972	1.331	0.985	0.566	0.459	-0.048	-0.014
1.936	1.945	-0.954	-0.915	0.474	0.432	0.411	0.266	0.105	0.152
2.236	2.252	-0.104	0.059	0.509	0.348	0.753	0.456	-0.076	-0.123
2.804	2.767	0.556	0.561	0.567	0.413	0.438	0.394	0.039	0.06
2.479	2.429	-0.632	-0.626	0.259	0.148	0.241	0.193	0.003	-0.028
1.37	1.376	-0.655	-0.516	0.374	0.293	0.292	0.227	0.028	0.011
0.684	0.571	0.281	0.28	1.544	1.541	0.329	0.271	-0.258	-0.203
0.857	1.027	1.868	1.61	3.204	3.12	2.4	2.196	0.686	1.042
2.505	2.528	0.507	0.444	0.669	0.612	1.236	1.039	0.275	0.163
3.945	3.976	-1.066	-1.133	0.568	0.369	0.485	0.285	0.1	0.032
4.232	4.359	-1.737	-1.707	0.844	0.618	0.811	0.471	0.034	0.051
2.92	2.983	-2.253	-2.218	0.845	0.626	0.62	0.417	-0.155	-0.184
1.658	1.6	-1.617	-1.586	0.653	0.465	0.348	0.226	-0.096	-0.19
1.427	1.509	-1.34	-1.418	0.398	0.386	0.246	0.134	-0.016	-0.012
0.436	0.76	-1.281	-1.26	0.423	0.065	0.217	0.112	-0.036	-0.023
0.193	0.277	-1.14	-1.165	0.345	0.244	0.125	0.08	0.005	0.011
-0.346	-0.215	-0.895	-0.954	0.128	0.078	0.244	0.199	-0.067	-0.071
-0.717	-0.612	-0.577	-0.691	0.107	0.06	0.093	0.053	0.033	0.039
-0.946	-0.84	-0.527	-0.708	0.09	0.05	0.118	0.055	0.026	0.022
-0.977	-0.858	-0.34	-0.458	0.097	0.072	0.071	0.054	0.015	0.023
-1.254	-1.166	-0.347	-0.488	0.099	0.061	0.084	0.06	0.007	0.008
-1.413	-1.378	-0.506	-0.636	0.176	0.065	0.116	0.069	0.021	0.008
-1.669	-1.569	-0.326	-0.387	0.134	0.067	0.092	0.028	0.006	0.024
-1.705	-1.625	-0.304	-0.425	0.107	0.05	0.096	0.03	0.008	0.021
-1.441	-1.348	-0.366	-0.42	0.159	0.112	0.107	0.052	0.033	0.058
-0.832	-0.721	-0.057	-0.086	0.12	0.055	0.056	0.013	0.024	0.018
-0.381	-0.375	0.1	0.085	0.084	0.053	0.013	0.013	-0.004	0.019
-0.306	-0.229	-0.116	-0.2	0.081	0.083	0.02	0.022	0.027	0.015
-0.839	-0.78	-0.197	-0.225	0.044	0.047	0.047	0.044	-0.014	-0.016
-0.892	-0.788	-0.214	-0.236	0.061	0.071	0.021	0.015	0.003	-0.006
-0.679	-0.636	-0.146	-0.18	0.066	0.074	0.046	0.05	-0.034	-0.045
-0.818	-0.713	0.369	0.331	0.258	0.251	0.088	0.063	-0.079	-0.074
-0.998	-0.968	0.27	0.24	0.356	0.257	0.091	0.067	0.024	0.041
-1.601	-1.476	0.346	0.305	0.074	0.061	0.143	0.074	0.008	0.022
-0.871	-0.739	0.825	0.782	0.142	0.086	0.086	0.046	0.003	-0.006
-0.826	-0.693	1.36	1.372	0.236	0.102	0.342	0.292	0.001	-0.026
-0.127	-0.004	2.567	2.613	0.53	0.447	0.314	0.205	0.106	0.106
0.395	0.643	2.875	2.9	0.445	0.233	0.293	0.21	0.071	0.05
0.183	0.248	2.358	2.306	0.267	0.144	0.36	0.319	-0.08	-0.032
0.524	0.678	1.694	1.714	0.281	0.124	0.371	0.281	0.039	0.035
0.557	0.758	2.112	2.198	0.377	0.176	0.271	0.164	0.077	0.027
0.104	0.188	1.64	1.679	0.438	0.351	0.725	0.659	0.014	0.042
0.924	0.961	1.941	1.922	1.268	1.047	0.636	0.587	-0.542	-0.503
1.11	1.133	1.388	1.372	0.598	0.261	0.645	0.548	0.146	0.078
1.135	1.234	-0.296	-0.297	0.294	0.221	0.441	0.36	-0.058	-0.053
1.347	1.43	-0.581	-0.582	0.345	0.267	0.439	0.345	0.005	0.02
1.665	1.731	-0.936	-0.98	0.862	0.559	0.559	0.428	0.251	0.201
1.889	1.969	-0.528	-0.511	0.592	0.243	0.881	0.474	0.002	-0.093
1.103	1.116	1.206	1.32	1.044	0.825	1.8	1.967	-0.402	-0.412
1.278	1.33	2.817	2.783	0.898	0.534	0.83	0.727	0.068	0.123
1.725	1.745	2.963	3.018	0.967	0.632	1.291	1.14	0.021	-0.081
1.111	1.079	3.735	3.76	0.777	0.464	0.72	0.551	-0.136	-0.206
0.926	0.865	2.714	2.678	0.768	0.544	1.293	1.253	-0.065	-0.073
-0.263	-0.345	2.225	2.112	1.294	0.855	0.998	1.092	-0.165	-0.117
-0.498	-0.558	1.034	0.866	1.041	0.831	1.726	1.579	0.192	0.292
-0.853	-0.787	1.799	1.798	0.377	0.24	0.964	0.707	0.07	0.086
-0.962	-0.839	0.633	0.58	0.603	0.456	1.026	0.936	-0.286	-0.268
-0.763	-0.658	1.041	1.012	0.417	0.221	0.612	0.52	-0.173	-0.129
-0.866	-0.936	-0.069	-0.077	0.312	0.161	0.497	0.37	-0.006	0.005
-0.907	-0.994	0.522	0.605	0.534	0.264	0.413	0.225	-0.082	-0.007
-0.395	-0.483	-1.745	-1.815	1.668	1.337	0.859	0.566	0.327	0.188
-0.943	-0.84	-0.966	-0.949	0.354	0.14	0.277	0.097	0.012	0.038
-0.351	-0.353	-0.247	-0.274	0.081	0.022	0.089	0.047	0.023	0.006
-0.733	-0.699	-0.323	-0.337	0.038	0.022	0.045	0.036	-0.005	-0.005
-1.067	-1.088	-0.126	-0.097	0.072	0.042	0.116	0.07	-0.057	-0.026
-0.472	-0.437	-0.813	-0.882	0.101	0.083	0.069	0.067	0.024	0.046
-0.803	-0.721	-0.747	-0.813	0.108	0.063	0.123	0.077	0.017	0.033
-0.935	-0.904	-0.623	-0.748	0.056	0.057	0.048	0.034	0.031	0.038
-0.018	0.165	-0.047	-0.15	0.035	0.044	0.046	0.053	-0.002	-0.01
-0.408	-0.249	-0.529	-0.663	0.047	0.061	0.225	0.226	0.048	0.056
